# Supplementary material for: Hormonal and Sex-Specific Regulation of Key Players in Fibro-Calcific Aortic Valve Disease
Source: Int J Mol Sci. 2025 Oct 29;26(21):10517. doi: 10.3390/ijms262110517 (PMC12607358; doi:10.3390/ijms262110517)
Supplement: Supplementary file 1 [file ijms-26-10517-s001.zip]

Archive with 1 entries (1 files):
- ijms-3867010-supplementary.pdf
